# Supplementary material for: Opening Side of Unilateral Open-Door Laminoplasty Does Not Impact Improvement in Arm Pain or Space Available for the Spinal Cord
Source: J Clin Med. 2024 Jun 6;13(11):3345. doi: 10.3390/jcm13113345 (PMC11172582; doi:10.3390/jcm13113345)
Supplement: Supplementary file 1 [file jcm-13-03345-s001.zip]

Archive with 1 entries (1 files):
- jcm-2994193-supplementary.pdf
